# Supplementary material for: Lactobacillus delbrueckii subsp. lactis CKDB001 Ameliorates Scopolamine-Induced Cognitive Impairment Through Metabolic Modulation
Source: Int J Mol Sci. 2025 Dec 6;26(24):11804. doi: 10.3390/ijms262411804 (PMC12732984; doi:10.3390/ijms262411804)
Supplement: Supplementary file 1 [file ijms-26-11804-s001.zip]

Archive with 3 entries (3 files):
- Supplementary Figures.docx
- Supplementary Table 1.xlsx
- Supplementary Table 2.xlsx
