# Supplementary material for: Lactobacillus delbrueckii subsp. lactis CKDB001 Ameliorates Scopolamine-Induced Cognitive Impairment Through Metabolic Modulation
Source: Int J Mol Sci. 2025 Dec 6;26(24):11804. doi: 10.3390/ijms262411804 (PMC12732984; doi:10.3390/ijms262411804)
Supplement: Supplementary file 1 [file ijms-26-11804-s001.zip › Supplementary Table 1.xlsx]

## Sheet: Serum_ID_Table
	Table S1. Significantly altered serum metabolites among experimental groups (Control, Scopolamine, Scopolamine+Donepezil, Scopolamine+CKDB001)
	No.	Ret(min)a	VIP1	VIP2	Measured m/z	Tentative metabolites	Molcular formula	delta ppm	Fragment pattern (m/z)	pb	pc
	Indoles and derivatives
	1	1.36	1.15782	0.851838	177.102	Serotonin	C10H13N2O	0.059	177> 159, 141, 119	0.161	0.015
	2	5.55	1.37506	1.03223	206.081	Indole-3-lactic acid	C11H12NO3	-0.047	n.d.	0.144	0.065
	3	5.75	1.49743	1.11628	176.07	Indole-3-acetic acid	C10H10NO2	-0.256	n.d.	0.053	0.038
	4	6.31	1.36908	1.00289	190.086	Indole-3-propionic acid	C11H12NO2	0.183	n.d.	0.097	0.105
	N-acyl amines
	5	5.83	1.3407	1.24932	216.16	Nonanoylglycine	C11H22NO3	-0.139	216> 198	0.097	0.279
	6	6.29	1.27762	1.45962	230.175	Decanoylglycine	C12H24NO3	-0.435	230> 212> 194, 184	0.074	0.721
	7	6.74	1.41752	1.33578	244.19	Undecanoylglycine	C13H26NO3	-0.205	244> 226, 208, 198, 151	0.042	0.328
	8	7.59	1.31108	1.56973	272.221	Tridecanoylglycine	C15H30NO3	-0.001	272> 254, 240, 226, 197	0.039	0.528
	9	9.85	1.91306	1.407	440.41	Pentacosanoylglycine	C27H54NO3	-0.002	440> 422, 340, 301, 284	0.004	0.006
	Bile acids
	10	5.97	1.23848	0.888864	516.302	Taurocholic acid	C26H46NO7S	4.726	516> 480, 449, 423	0.013	0.065
	11	6.38	1.30612	1.06848	500.306	Tauro-ursodeoxycholic acid	C26H46NO6S	4.467	500> 482, 464	0.031	0.083
	12	6.59	1.53555	1.20553	500.306	Tauro-ursodeoxycholic acid	C26H46NO6S	5.386	500> 482, 464, 283	0.036	0.645
	Glycerophospholipids
	13	4.9	0.120524	1.77375	412.209	PE(12:0)	C17H35NO8P	0.194	412> 394, 184	0.058	0.234
	14	5.95	0.530909	1.67738	598.3	PS(20:1;O2)	C26H49NO12P	0.437	580> 313, 184	0.046	0.382
	15	7.51	0.684654	1.47444	536.334	PC(18:1)	C26H51NO8P	0.633	n.d.	0.063	0.105
	16	7.51	0.576317	1.53984	518.323	Glycerophospholipid	C26H49NO7P	0.317	n.d.	0.073	0.105
	17	7.62	0.711734	1.48552	536.335	PC(18:1)	C26H51NO8P	-0.392	n.d.	0.072	0.161
	18	7.62	0.597363	1.48282	518.324	Glycerophospholipid	C26H49NO7P	-0.281	n.d.	0.077	0.161
	19	7.67	0.268514	1.34816	274.274	C16 Sphinganine	C16H36NO2	0.088	274> 257, 255	0.026	0.105
	20	7.73	0.620085	1.50467	536.335	PC(18:1)	C26H51NO8P	0.074	n.d.	0.053	0.13
	21	7.73	0.598703	1.49401	518.324	Glycerophospholipid	C26H49NO7P	0.317	n.d.	0.072	0.195
	22	7.87	0.572092	1.47922	536.334	PC(18:1)	C26H51NO8P	-0.169	n.d.	0.059	0.161
	23	8.56	0.524329	2.02494	568.325	PS(20:0)	C26H51NO10P	0.458	568> 522, 423, 383	0.011	0.065
	24	8.62	1.66944	1.59764	518.324	LysoPC(18:3)	C26H49NO7P	-0.281	518> 500, 184	0.01	0.038
	25	8.73	0.457469	1.97522	568.326	PS(20:0)	C26H51NO10P	0.353	568> 522, 423, 383	0.01	0.065
	26	8.77	1.55702	1.80333	518.324	LysoPC(18:3)	C26H49NO7P	-0.03	518> 500, 467, 368, 184	0.006	0.01
	27	8.87	1.59606	1.61584	518.325	LysoPC(18:3)	C26H49NO7P	-0.281	518> 500, 184	0.008	0.012
	28	8.97	1.26666	0.917701	516.307	LysoPC(18:4)	C26H47NO7P	-4.369	516> 457, 369, 184	0.063	0.058
	29	9.02	1.20269	1.24708	482.324	LysoPC(15:0)	C23H49NO7P	0.527	482> 464, 184	0.029	0.015
	30	9.04	0.882837	1.4106	526.293	LysoPE(22:6)	C27H45NO7P	-0.296	526> 508, 385, 354	0.069	1
	31	9.08	2.21796	1.58636	568.34	LysoPC(22:6)	C30H51NO7P	0.676	568> 550, 184	0.009	0.13
	32	9.11	2.22146	1.6288	520.34	LysoPC(18:2)	C26H51NO7P	0.392	520> 502, 184	0.004	0.021
	33	9.11	1.75651	1.26908	544.34	LysoPC(20:4)	C28H51NO7P	-0.194	544> 526, 184	0.05	0.4
	34	9.19	0.25254	1.63999	526.294	LysoPE(22:6)	C27H45NO7P	-0.296	526> 508, 385, 354	0.024	0.875
	35	9.2	2.3728	1.77064	568.34	LysoPC(22:6)	C30H51NO7P	0.782	568> 550, 184	0.001	0.046
	36	9.26	1.79957	1.28851	544.339	LysoPC(20:4)	C28H51NO7P	0.375	544> 526, 184	0.058	0.495
	37	9.31	2.35234	1.68169	520.339	LysoPC(18:2)	C26H51NO7P	0.969	520> 502, 184	0.005	0.103
	38	9.44	1.90865	1.36498	570.355	LysoPC(22:5)	C30H53NO7P	0.095	570> 552, 510, 184	0.028	0.036
	39	9.47	1.68042	1.2849	546.355	LysoPC(20:3)	C28H52NO7P	0.099	546> 528, 184	0.062	0.328
	40	9.52	2.15806	1.54253	496.34	LysoPC(16:0)	C24H51NO7P	0.27	496> 478, 184	0.01	0.01
	41	9.63	2.17434	1.55807	546.356	LysoPC(20:3)	C28H52NO7P	0.428	546> 528, 184	0.015	0.4
	42	9.71	1.72019	1.25246	496.34	LysoPC(16:0)	C24H51NO7P	0.593	496> 478, 184	0.04	0.04
	43	9.76	1.27142	1.35551	522.356	LysoPC(18:1)	C26H53NO7P	0.218	522> 504, 184	0.033	0.875
	44	9.87	0.563245	1.72483	596.358	PC(20:1;O2)	C28H55NO10P	0.151	596> 485, 387, 184	0.041	0.083
	45	9.94	1.9119	1.47618	522.356	LysoPC(18:1)	C26H53NO7P	0.927	522> 504, 184	0.049	0.495
	46	10	1.65026	1.27213	482.361	LysoPC(O-16:0)	C24H53NO6P	0.142	482> 464, 405, 238, 184	0.048	0.028
	47	10.02	2.03855	1.48265	510.355	LysoPC(17:0)	C25H53NO7P	-0.188	510> 492, 184	0.031	0.031
	48	10.1	0.291975	1.77391	580.361	PC(20:1;O)	C28H55NO9P	0.215	580> 184	0.024	0.574
	49	10.15	1.56758	1.17088	548.371	LysoPC(20:2)	C28H55NO7P	-0.394	548> 530, 184	0.099	0.105
	50	10.2	1.16796	0.87783	508.377	LysoPC(O-18:1)	C26H55NO6P	0.194	508> 490, 184	0.283	0.092
	51	10.2	1.86819	1.33622	532.336	LysoPC(19:3)	C27H51NO7P	-4.444	532> 473, 184	0.092	0.161
	52	10.24	1.44331	1.27543	510.356	LysoPC(17:0)	C25H53NO7P	-0.247	510> 492, 184	0.072	0.065
	53	10.24	0.223017	1.6918	594.377	PC(21:1;O)	C29H56NO9P	0.277	594> 496, 184	0.036	0.721
	54	10.75	1.60804	1.1501	524.371	LysoPC(18:0)	C26H55NO7P	0.866	524> 506, 184	0.08	0.103
	55	11	1.60117	1.75563	650.44	PC(25:1;O)	C33H65NO9P	-0.746	650> 633, 496, 394, 184	0.006	0.128
	56	11.03	2.00056	1.4389	538.387	LysoPC(19:0)	C27H57NO7P	0.342	538> 520, 281, 184	0.021	0.105
	57	11.24	1.83426	1.40406	538.387	LysoPC(19:0)	C27H57NO7P	-0.215	538> 520, 281, 184	0.032	0.105
	ETCs.
	58	3.89	0.445499	1.42199	190.108	Diethyl fumarate	C8H16NO4	1.081	190> 173, 155	0.066	0.161
	59	8.03	1.20025	1.43855	214.253	Tetradecylamine	C14H32N	-0.124	214> 197, 179, 161	0.073	0.382
	Unknowns
	60	0.98	1.41539	1.0606	135.003	Unknown 1	C4H8OPS	0.38	135> 117, 91, 73, 59	0.067	0.636
	61	3.89	0.0684582	1.55518	173.081	Unknown 2	C8H13O4	1.009	n.d.	0.083	0.279
	62	4.29	0.404521	1.70523	344.228	Unknown 3	C13H28N8O3	0.15	344> 327	0.03	0.959
	63	5.38	1.21677	0.960375	393.228	Unknown 4	C23H29N4O2	-0.592	n.d.	0.001	0.001
	64	5.39	2.32102	1.67713	423.276	Unknown 5	C25H35N4O2	-0.857	n.d.	0.002	0.083
	65	5.86	0.00833745	1.57317	227.211	Unknown 6	C16H30O3	-4.908	n.d.	0.089	0.645
	66	5.91	0.122008	1.46202	570.341	Unknown 7	C29H44N7O5	0.747	n.d.	0.063	0.505
	67	5.99	0.869613	1.70804	243.207	Unknown 8	C13H27N2O2	-0.019	243> 225, 189	0.071	0.798
	68	6.13	1.70734	1.22902	486.291	Unknown 9	C20H38N8O6	-0.478	486> 469, 451, 323, 285	0.011	0.007
	69	7.83	2.28109	1.63893	404.207	Unknown 10	C23H26N5O2	-3.938	404> 387, 369, 329, 281	0.006	0.874
	70	7.9	0.231327	2.02604	453.369	Unknown 11	C26H49N2O4	0.056	n.d.	0.003	0.382
	71	8.12	1.8426	1.35819	393.287	Unknown 12	C21H37N4O3	0.286	n.d.	0.023	0.574
	72	8.4	1.88544	1.38085	432.237	Unknown 13	C24H34NO6	0.013	432> 415> 397, 295, 277	0.031	0.645
	73	8.82	0.343291	1.39603	445.341	Unknown 14	C25H47N2O3	0.52	445> 429, 415, 341, 290	0.056	0.574
	74	8.82	0.099913	1.41212	423.357	Unknown 15	C24H47NO6	1.281	423> 405, 388, 370, 353	0.044	0.328
	75	10.35	1.85966	1.33752	468.441	Unknown 16	C29H58NO3	-0.365	468> 368, 328, 311, 197	0.007	0.007
	a, Retention time; b, one-way ANOVA (Kruskal-Wallis); c, t-test (Mann-Whitney U, G2 vs G4)

## Sheet: Cecum_ID_Table
		Table S1. Significantly altered cecum metabolites among experimental groups (Control, Scopolamine, Scopolamine+Donepezil, Scopolamine+CKDB001)
		No.	Ret(min)a	VIP1	VIP2	Measured m/z	Tentative metabolites	Molecular formula	delta ppm	Fragment pattern (m/z)	pb	pc
		N-acyl amines
		1	4.74	1.29464	0.929532	258.206	N-Lauroylglycine	C14H28NO3	-0.04	258> 240, 222, 185, 147, 129	0.095	0.13
		2	7	1.84466	1.5076	395.29007*	HETE glycine	C22H39N2O4	-0.694	395> 377, 359, 330	0.003	0.003
		3	7.13	2.27859	1.89476	379.29529*	Arachidonoyl glycine	C22H39N2O3	-0.605	379> 361, 344, 290, 245	0.001	0.001
		4	7.35	0.892424	1.37038	228.19563*	NAE(11:1)	C13H26NO2	-0.769	228> 211, 193, 175, 151	0.033	0.959
		5	7.45	2.51743	1.89344	381.311	NAE(20:4;O)	C22H41N2O3	-0.445	381> 363, 346, 275	0.001	0.001
		6	10.03	2.1085	1.66186	440.409	Pentacosanoylglycine	C27H54NO3	-1.183	440> 421, 384, 340, 300, 283	0.001	0.076
		7	10.61	1.10995	0.926889	376.319	Eicosaenoylethanolamine	C22H43NO2Na	-0.002	376> 358, 336, 293, 240, 210	0.016	0.01
		8	10.61	0.0983574	1.54549	336.326	N-Acylethanolamines 1	C22H42NO	0.144	336> 319, 301, 266, 175	0.048	0.13
		9	11.67	1.47209	1.48779	228.196	N-Acylethanolamines 2	C13H26NO2	-0.506	228> 211, 193, 175, 151	0.025	0.01
		10	11.67	1.48261	1.53872	244.191	N-Acylethanolamines 3	C13H26NO3	-0.124	244> 227, 198, 181, 163	0.029	0.01
		Steroids and derivatives
		11	6.56	1.26481	1.74559	373.273	Hydroxycholadienoic acid	C24H37O3	-0.835	373> 355, 337, 319, 259	0.007	0.798
		12	6.56	1.54255	1.83742	408.31	Steroids derivatives 1	C24H42NO4	-0.846	408> 391, 373, 355, 337	0.006	1
		13	9.18	1.71235	1.2854	437.373	Steroids derivatives 2	C26H49N2O3	-0.96	437> 419, 402, 384, 367, 308	0.015	0.028
		14	9.48	1.75794	1.27752	484.348	Cholesterol sulfate	C27H50NO4S	4.942	n.d.	0.008	0.021
		15	10.21	1.02804	1.88674	566.441	Cholesterol glucoside	C33H60NO6	-0.733	566> 547, 350, 321, 265, 221	0.004	0.007
		Organonitrogen compounds
		16	7.83	1.33418	1.01132	274.274	C16 Sphinganine	C16H36NO2	-0.131	274> 256, 230, 88	0.021	0.13
		17	8.12	1.12914	1.10564	376.25931#	C19 Sphingosine-phosphate	C19H39NO4P	-4.815	376> 358, 302, 293, 275, 209	0.042	0.13
		18	8.66	1.97848	1.89927	318.3	C18 Phytosphingosine	C18H40NO3	-0.222	318> 300, 282, 270, 256, 230	0.008	0.001
		19	8.9	2.26166	1.75912	300.29	C18 Sphingosine	C18H38NO2	-0.619	300> 282, 265, 247, 229	0.001	0.065
		20	9.12	1.90366	1.86638	302.305	C18 Sphinganine	C18H40NO2	0.013	302> 284, 266, 240	0.004	0.065
		21	9.12	2.11824	1.53853	330.3	N-Acylsphinganine	C19H40NO3	-0.032	330> 312, 294, 282, 251, 189	0.001	0.003
		Glycerophospholipids
		22	9.05	1.24097	0.985007	526.293	LysoPE(22:6)	C27H45NO7P	-0.182	526> 508, 479, 385	0.125	0.065
		23	9.07	1.23422	0.930123	478.293	LysoPE(18:2)	C23H45NO7P	-0.116	478> 460, 337, 283, 245, 155	0.043	0.015
		24	9.09	1.4966	1.13264	502.293	LysoPE(20:4)	C25H45NO7P	-0.489	502> 484, 361, 331, 270, 204	0.021	0.028
		25	9.12	1.20342	1.14846	544.34	LysoPC(20:4)	C28H51NO7P	0.136	544> 526, 484, 184	0.134	0.05
		26	9.16	1.3632	1.07843	526.293	LysoPE(22:6)	C27H45NO7P	-0.049	526> 508, 479, 385	0.033	0.01
		27	9.22	1.35131	1.11772	502.292	LysoPE(20:4)	C25H45NO7P	-0.847	502> 484, 361, 331, 270, 204	0.054	0.038
		28	9.26	1.57083	1.22019	528.308	LysoPE(22:5)	C27H47NO7P	-0.105	528> 510, 387, 256	0.018	0.005
		29	9.38	1.16564	1.02466	616.346	Glycerophospholipid 1	C27H55NO12P	0.002	616> 598, 537, 313, 286	0.063	0.878
		30	9.42	1.61028	1.1954	504.308	LysoPE(20:3)	C25H47NO7P	-0.467	504> 486, 363, 281	0.004	0.007
		31	9.44	1.25506	1.08612	546.355	LysoPC(20:3)	C28H53NO7P	-0.468	546> 528, 509, 318, 184	0.052	0.015
		32	9.55	1.37157	1.06586	528.308	LysoPE(22:5)	C27H47NO7P	-0.105	528> 510, 387, 256	0.037	0.021
		33	9.58	1.13976	0.850984	504.309	LysoPE(20:3)	C25H47NO7P	0.306	504> 486, 363, 281	0.056	0.021
		34	9.71	1.34506	1.13746	480.308	LysoPE(18:1)	C23H47NO7P	-0.741	480> 462, 339	0.048	0.038
		35	9.75	0.98759	1.31338	522.355	LysoPC(18:1)	C26H53NO7P	-0.72	522> 504, 478, 184	0.121	0.021
		36	9.79	1.34402	0.957961	530.324	LysoPE(22:4)	C27H49NO7P	-0.03	530> 512, 389	0.017	0.083
		37	9.92	1.37181	0.982456	530.324	LysoPE(22:4)	C27H49NO7P	-0.143	530> 512, 389	0.023	0.038
		Fatty amides & fatty acids
		38	7.99	1.52499	1.24864	172.169	Decanamide	C10H22NO	-0.644	172> 155, 130, 116, 102, 89	0.068	0.028
		39	8.9	2.08076	1.54576	282.279	Octadecenamide	C18H36NO	-0.536	282> 264, 252, 211	0.006	0.01
		40	9.16	1.18744	0.896359	200.201	Dodecanamide	C12H26NO	-0.105	200> 183, 159, 116, 102, 88	0.09	0.105
		41	8.3	0.833408	1.26725	256.22714*	Pentadecadienoic acid	C15H30NO2	0.134	256> 239, 221, 203, 137	0.015	0.878
		42	10.95	1.33638	1.07637	352.321	Docosatrienoic acid	C22H42NO2	-0.244	352> 335, 317, 299	0.077	0.021
		43	11.44	1.70561	1.35568	354.336	Docosadienoic acid	C22H44NO2	-1.005	354> 337, 319, 301	0.028	0.13
		ETCs.
		44	0.86	1.29699	0.946591	148.06	Glutamic acid	C5H10NO4	0.444	n.d.	0.097	0.083
		45	2.12	0.81107	1.26801	220.118	Pantothenate	C9H18NO5	-0.814	220> 202, 184, 174, 116, 90	0.037	0.505
		46	5.75	1.16305	1.3403	176.071	Indole-3-acetic acid	C10H10NO2	-0.199	n.d.	0.016	0.007
		47	5.97	1.82945	1.50738	593.333	Mesobilirubinogen	C33H45N4O6	-1.115	n.d.	0.017	0.13
		Unknowns
		48	5.89	1.36679	1.12251	331.205	Unknown 1	C24H27O	-2.995	331> 314, 210	0.072	0.382
		49	6.87	1.74192	1.25957	456.316	Unknown 2	C20H40N8O4	-0.445	456> 439, 395	0.015	0.065
		50	7.35	1.73014	1.29126	514.358	Unknown 3	C24H52NO10	-0.687	514> 497, 459, 363, 305	0.013	0.13
		51	7.83	0.254587	1.34148	387.18	Unknown 4	C22H27O6	-0.814	387> 369, 350, 281, 263, 233	0.059	0.195
		52	8.38	0.827779	1.10538	415.211	Unknown 5	C24H31O6	-0.59	415> 397, 295, 277, 247, 119	0.09	0.878
		53	9.39	2.28727	1.6601	298.347	Unknown 6	C20H44N	-0.593	298> 279, 186, 158	0.001	0.007
		54	9.4	1.97049	1.65247	528.374	Unknown 7	C24H48N8O5	-0.015	n.d.	0.001	0.001
		55	9.44	0.488477	1.12519	366.3	Unknown 8	C22H40NO3	-0.275	366> 348, 331, 313, 247, 212	0.281	0.065
		56	9.67	1.41055	1.19028	528.411	Unknown 9	C25H52N8O4	-0.158	n.d.	0.071	0.05
		57	11.51	2.17714	1.6917	402.334	Unknown 10	C23H46O5	0.557	402> 385, 356, 329, 283	0.001	0.001
		58	11.51	1.44996	1.03759	380.352	Unknown 11	C24H46NO2	-0.043	380> 363, 317, 300	0.076	0.021
		a, Retention time; b, one-way ANOVA (Kruskal-Wallis); c, t-test (Mann-Whitney U, G2 vs G4); * [M+NH4]+; # [M+H-H2O]

## Sheet: Feces_ID_Table
	Table S1. Significantly altered feces metabolites among experimental groups (Control, Scopolamine, Scopolamine+Donepezil, Scopolamine+CKDB001)
	No.	Ret(min)a	VIP1	VIP2	Measured m/z	Tentative metabolites	Molecular formula	delta ppm	Fragment patterns (m/z)	pb	pc
	Amino acids
	1	0.85	1.71202	1.32579	132.102	Isoleucine	C6H14NO2	0.263	132> 86, 69, 44	0.016	0.141
	2	1.11	2.52955	1.89692	118.086	Valine	C5H12NO2	0.803	118> 101, 91, 72, 55	0.005	0.065
	3	1.11	1.82351	1.60767	182.081	Tyrosine	C9H12NO3	-0.109	182> 165, 136	0.02	0.798
	4	1.33	0.934175	1.04519	132.102	Leucine	C6H14NO2	0.188	132> 86, 69, 44	0.055	0.959
	5	1.87	1.99859	1.56141	166.086	Phenylalanine	C9H12NO2	-0.633	166> 149, 120	0.028	0.279
	6	3.5	2.63948	2.04678	205.097	Tryptophan	C11H13N2O2	2.905	205> 188, 158, 156, 149	0.002	0.065
	Fatty acids and amides
	7	6.82	0.762814	1.21809	214.18	Dodecadienoic acid	C12H24NO2	-1.053	214> 197, 179, 161, 147	0.056	0.798
	8	8	0.875265	1.10084	172.17	Decanamide	C10H22NO	-0.47	172> 130, 116, 102, 88	0.23	0.083
	9	8.01	1.55183	1.39771	315.253	Dihydroxy-octadecenoic acid	C18H35O4	-0.273	315> 297, 279	0.004	0.172
	10	8.02	1.53603	1.40592	297.242	Hydroxyoctadecadienoic acid	C18H33O3	-0.375	297> 278	0.004	0.234
	11	8.61	0.941839	1.37173	352.32083*	Docosatrienoic acid	C22H42NO2	-0.5	352> 335, 317, 299	0.045	0.563
	12	8.87	1.23932	1.31283	350.305	Docosatetraenoic acid	C22H40NO2	0.183	350> 333, 315, 297	0.059	0.798
	13	9.1	0.880621	1.37268	350.305	Docosatetraenoic acid	C22H40NO2	0.011	350> 333, 315, 297	0.04	0.442
	14	9.48	0.53831	1.12757	296.25824*	Linolenic acid	C18H34NO2	-0.56	296> 279, 261, 243	0.088	0.382
	15	9.57	2.35729	1.78363	281.248	Octadecadienoic acid	C18H33O2	-0.024	281> 263, 245, 221	0.013	0.382
	Glycerophospholipids
	16	9.02	1.93248	1.49978	440.277	LysoPE(15:0)	C20H43NO7P	-0.921	440> 422, 379, 299	0.015	0.563
	17	9.17	1.86791	1.42515	440.277	LysoPE(15:0)	C20H43NO7P	-0.626	440> 422, 299	0.01	0.798
	18	9.68	2.20515	1.69393	454.293	LysoPE(16:0)	C21H45NO7P	-0.541	454> 436, 393, 313	0.007	0.066
	19	9.89	1.17368	0.872305	480.308	LysoPE(18:1)	C23 H47NO7P	-0.054	480> 462, 339, 308	0.085	0.959
	20	10.01	1.26095	1.43363	494.324	LysoPE(19:1)	C24 H49NO7P	-0.295	494> 339, 247	0.013	0.038
	21	10.07	2.19605	1.63283	564.403	LysoPE(24:1)	C29H59NO7P	1.159	n.d.	0.037	0.328
	22	10.51	1.10146	0.862043	482.324	LysoPE(18:0)	C23H49NO7P	-0.302	482> 464, 341, 311	0.034	0.878
	23	10.51	1.20285	0.928877	524.371	LysoPC(18:0)	C26H55NO7P	0.046	524> 506, 184	0.017	0.798
	24	10.79	1.30714	1.32103	578.419	LysoPC(22:1)	C30H61NO7P	0.871	n.d.	0.07	0.798
	25	11.8	1.72088	1.39235	810.601	PE(41:4)	C46H85NO8P	0.048	810> 751, 627, 526	0.15	0.065
	26	11.94	1.64754	1.29789	706.538	PE(33:0)	C38H77NO8P	0.196	706> 689, 671, 564, 468	0.052	0.105
	27	11.94	2.92929	2.32609	762.6	PE(37:0)	C42H85NO8P	-0.592	762> 743, 633, 534, 406	0.007	0.721
	28	11.94	2.92427	2.30978	788.616	PE(39:1)	C44H87NO8P	-0.446	788> 771, 645, 524, 504	0.003	0.959
	N-acyl amines
	29	4.77	1.2408	1.26547	258.206	Lauroylglycine	C14H28NO3	-0.388	258> 240, 222, 185, 147	0.089	0.462
	30	7.17	0.0551461	1.3254	379.29526*	Arachidonoylglycine	C22H39N2O3	-0.684	379> 361, 344, 290	0.091	0.065
	31	10.62	1.3371	1.54127	336.326	N-Acylethanolamines 1	C22H42NO	-0.034	336> 319, 301, 280	0.034	0.021
	32	11.55	1.5487	1.26857	228.195	N-Acylethanolamines 2	C13H26NO2	-1.471	228> 211, 193, 175, 151	0.024	0.036
	Indoles and derivatives
	33	5.28	1.61744	1.3206	164.071	Indole-carboxylic acid	C9H10NO2	-0.275	164> 147, 136, 121, 107	0.11	0.161
	34	5.65	1.54785	1.43127	164.071	Indole-carboxylic acid	C9H10NO2	-0.214	164> 147, 136, 121, 107	0.039	0.021
	35	5.75	1.15659	1.27792	176.071	Indole-3-acetic acid	C10H10NO2	-0.256	n.d.	0.015	0.003
	Steroids and derivatives
	36	7.13	1.5586	1.21564	391.284	Hydroxyoxocholanoic acid	C24H39O4	-0.578	391> 373, 355, 337	0.133	0.065
	37	11.32	1.68282	1.40603	478.425	Strerols and derivatives	C30H56NO3	-0.378	478> 417	0.039	0.721
	38	11.53	0.591818	1.35115	380.35233*	Cholanediol	C24H46NO2	0.063	380> 363, 345	0.051	0.248
	Phenylpropanoids
	39	5.53	0.695658	1.25107	243.088	(Dihydroxy-dimethoxy)phenylpropanoic acid	C12H11N4O2	-0.461	243> 226, 198, 181, 172, 163	0.013	0.005
	40	5.59	1.37342	1.23823	348.14401*	Phenylpropanoids	C18H22NO6	-0.442	348> 331, 313, 295	0.152	0.065
	Bilirubins
	41	7.73	1.74212	1.30351	597.364	Stercobilinogen	C33H49N4O6	-0.672	597> 471, 305, 180	0.009	0.878
	42	9.83	1.51834	1.44896	591.317	Urobilin	C33H43N4O6	-0.764	n.d.	0.013	0.083
	Amino acids, peptides, and analogues
	43	8.61	1.1015	1.42385	392.31332#	N-Palmitoyl Leucine	C22H43NO3Na	-3.294	392> 374, 351, 333	0.023	0.878
	44	9.1	0.850713	1.29171	368.316	N-Oleoyl GABA	C22H42NO3	-0.165	368> 350, 333, 315	0.052	0.442
	ETCs.
	45	1.11	1.09855	1.31804	124.039	Nicotinic acid	C6H6NO2	0.927	124> 107, 97, 81, 69	0.064	0.083
	46	7.42	0.338916	1.19809	286.201	Octenoylcarnitine	C15H28NO4	0.228	286> 269, 251, 236, 226	0.042	0.05
	47	7.84	1.35474	1.09067	274.274	C16 Sphinganine	C16H36NO2	-0.459	274> 256, 230, 212, 102	0.428	0.083
	Unknowns
	48	0.7	0.554111	1.12437	128.019	Unknown 1	CH6NO6	2.786	n.d.	0.085	0.018
	49	0.88	2.3366	1.82063	166.086	Unknown 2	C9H12NO2	-0.151	n.d.	0.017	0.721
	50	4.34	0.967785	1.31419	341.171	Unknown 3	C16H25N2O6	-0.36	341> 323, 297, 166	0.012	0.442
	51	5.41	0.0779854	1.28186	488.239	Unknown 4	C25H34N3O7	-0.608	488> 444, 341, 295, 238, 166	0.089	0.105
	52	5.53	1.20543	1.32293	445.233	Unknown 5	C24H33N2O6	-0.838	445> 427, 267, 250, 179	0.09	0.028
	53	8.03	0.755448	1.32935	259.202	Unknown 6	C13H27N2O3	0.505	259> 241, 212, 185, 147, 129	0.068	0.798
	54	8.1	1.01478	1.4117	393.286	Unknown 7	C21H37N4O3	-0.248	393> 376, 357	0.024	0.021
	55	9.36	1.87105	1.40113	278.248	Unknown 8	C18H32NO	0.068	278> 261, 243, 201	0.06	0.207
	56	9.43	2.13248	1.61228	300.29	Unknown 9	C18H38NO2	0.08	300> 282, 270, 264, 254	0.007	0.156
	57	9.68	2.12336	1.71571	478.321	Unknown 10	C25H44N5O2S	0.245	478> 449, 434, 329, 300	0.088	0.959
	58	10.04	2.29841	1.71098	542.39	Unknown 11	C26H56NO10	0.381	n.d.	0.012	0.105
	59	10.34	0.770059	1.46936	368.316	Unknown 12	C22H42NO3	-0.328	368> 350, 333, 228	0.043	0.028
	a, Retention time; b, one-way ANOVA (Kruskal-Wallis); c, t-test (Mann-Whitney U, G2 vs G4); * [M+NH4]+; # [M+Na]
