# Supplementary material for: Lactobacillus delbrueckii subsp. lactis CKDB001 Ameliorates Scopolamine-Induced Cognitive Impairment Through Metabolic Modulation
Source: Int J Mol Sci. 2025 Dec 6;26(24):11804. doi: 10.3390/ijms262411804 (PMC12732984; doi:10.3390/ijms262411804)
Supplement: Supplementary file 1 [file ijms-26-11804-s001.zip › Supplementary Table 2.xlsx]

## Sheet: Sheet1
	Table S2. Primary antibody information for immunoblotting analysis
	Antibody	Dilution	Manufacturer	Cat
	Anti-pTau (Ser202/Thr205)	1:1000	Thermofisher	AHB0042
	Anti-Tau	1:2000	Thermofisher	MN1020
	Anti-GSK-3α/β	1:2000	Cell signaling	5676S
	Anti-ZO-1	1:500	Thermofisher	617300
	Anti-Claudin 1	1:500	Abcam	ab307692
	Anti-Occludin	1:500	Thermofisher	422400
	anti-b-actin	1:100,000	Sigma	A5441
